# Supplementary material for: Efficient Generation of diRNAs Requires Components in the Posttranscriptional Gene Silencing Pathway
Source: Sci Rep. 2017 Mar 22;7:301. doi: 10.1038/s41598-017-00374-7 (PMC5428250; doi:10.1038/s41598-017-00374-7)
Supplement: Supplementary file 2 — Supplementary Table [file 41598_2017_374_MOESM2_ESM.xls]

## Sheet: Sheet1
diRNAs are Generated from Transgenes through the Posttranscriptional Gene Silencing Pathway
Daisuke Miki1 +*, Peiying Zhu1 +, Wencan Zhang1 +, Yanfei Mao1, Zhengyan Feng1, Huan Huang1, Hui Zhang1, Yanqiang Li1, Renyi Liu1 and Jian-Kang Zhu1,2
AFFILIATIONS 1 Shanghai Center for Plant Stress Biology, Shanghai Institutes for Biological Sciences, Chinese Academy of Sciences, Shanghai 210602, China 2 Department of Horticulture and Landscape Architecture, Purdue University, West Lafayette, IN 47907, USA
name	sequence (5'-3')	use
GUUS-check-F	TCCTGTAGAAACCCCAACCC	GUUS HR check, U part probe
GUUS-check-R	GAACTGTTGGCCCTTCACTG
35s-probe-F	GGCTCCTACAAATGCCATCA	probe
35s-probe-R	AGGATAGTGGGATTGTGCGT
GUUS-G-F	GTAGATCTGAGGGTAAATTTCTAG	probe
GUUS-G-R	GGGTTGGGGTTTCTACAGGA
GUUS-S-F	GTATCAGTGTGCATGGCTGG	probe
GUUS-S-R	CGAAGTTCATGCCAGTCCAG
NosT-F	GAATCCTGTTGCCGGTCTTG	probe
NosT-R	TAACATAGATGACACCGCGC
linker-RB-probe	CTATCAGTGTTTGACAGGATATATTGG	probe
GUUS-linker-F	GTGGCCAATGGTGATGTCAG	To check GUUS HR relative rate
GUUS-linker-R	GCCTCCCTTTATCTCTATTACCC
GUS-S-F	GAAGCAACGCGTAAACTCGA	To check GUUS HR relative rate, GUS expression
GUS-S-R	GTTCAGGCACAGCACATCAA
Luc-sg-check-F	AGATCAAGCCGACACAGACA	Luc mutation check, Luc probe
Luc-sg-check-R	CCGATAAATAACGCGCCCAA
BRI1-sgRNA1-LNA-probe	TtTGgGTgATaACgATaTCtCTgG	AtBRI1 LNA probe, small character is LNA
BRI1-sgRNA2-LNA-probe	AtCCcTCaGGaGCtCAtGTaTGtC
BRI1-sgRNA3-LNA-probe	CcTCaGGcTAtGTgAGcTCtTAcT
GAI-check-F	TGTTATTAGAAGTGGTAGTGGAGTG	GAI mutation check, GAI probe
GAI-check-R	AGCCGTCGCTGTAGTGGTT
GAI_qF	AACCAACCATGAAGAGAGATCA	GAI antisense transcipt
GAI_qR	TAGAAGCTCATCCATGCCGT
IGN33-F	tctcttaggttccaccggatt	IGN33
IGN33-R	cgggtttcattcgtcttcat
Pms3-F	gcagagacatagatgagcaaca	Pms3 probe
Pms3-R	tcagtggtacctcgtcaagc
OsPDS-F	GAGGCAAGGGATGTTTTGGG	OsPDS probe
OsPDS-R	CTTCATACTTCCCGCATGGC
OsMYB5-F	GTTTGTGACAGGATGCACGA	OsMYB5 probe
OsMYB5-R	AATATCCCCGTACCTCCCCT
OsDERF1-F	ATGGATCATATTGG	OsDERF1 probe
OsDERF1-R	AGGGCACTGACGACATGG
OsMST7-F	ACGCGGTAACCTATGAGAAG	OsMST7 probe
OsMST7-R	GTAGAGCGACGAGGTGAAGA
Ago3-repeat1-F	gccacgtcttacagttgcat	Ago3 repeat 1 check, probe
Ago3-repeat1-R	CAACGCCTTGACTCACTTGA
Ago3-repeat2-F	ATCCAGGGCAAAGTTCAGGT	Ago3 repeat 2 check, probe
Ago3-repeat2-R	TCAGGACGCTTTACTGGTTC
At5g54700-repeat-F	ggtgagtctctggggaaggtgaag	At5g54700 repeat check, probe
At5g54700-repeat-R	ACCGTATAGTAGGGTACGCAAGGTGA
Ago3-qF	gccctctgatttgttacttcaca	Ago3 antisense transcirpt
Ago3-qR	AACCACCTCGATCCATggta
Suc2-qF	GTTGACTCCTTACGTGCAGC	Suc2 expression, probe
Suc2-qR	AGCATACCGGAGATTGGACC
Act7-qF	TCCATCGATTGTTCACAGGA	Act7 qRT-PCR internal control
Act7-qR	tcaccaccacgaaccagata
